# Supplementary material for: Immunity from NK Cell Subsets Is Important for Vaccine-Mediated Protection in HPV+ Cancers
Source: Vaccines (Basel). 2024 Feb 17;12(2):206. doi: 10.3390/vaccines12020206 (PMC10892709; doi:10.3390/vaccines12020206)
Supplement: Supplementary file 1 [file vaccines-12-00206-s001.zip]

Archive with 1 entries (1 files):
- vaccines-2819410-supplementary.pdf
